# Supplementary material for: Deep Learning-Based Generation of Retinal Nerve Fibre Layer Thickness Maps from Fundus Photographs: A Comparative Analysis of U-Net Architectures for Accessible Glaucoma Assessment
Source: Life (Basel). 2026 Mar 29;16(4):559. doi: 10.3390/life16040559 (PMC13117065; doi:10.3390/life16040559)
Supplement: Supplementary file 1 [file life-16-00559-s001.zip]

Archive with 1 entries (1 files):
- life-4195689-supplementary.pdf
